# Supplementary material for: Analysis of Post-Transplant Lymphoproliferative Disorder (PTLD) Outcomes with Epstein–Barr Virus (EBV) Assessments—A Single Tertiary Referral Center Experience and Review of Literature
Source: Cancers (Basel). 2021 Feb 21;13(4):899. doi: 10.3390/cancers13040899 (PMC7924879; doi:10.3390/cancers13040899)
Supplement: Supplementary file 1 [file cancers-13-00899-s001.zip]

Archive with 10 entries (10 files):
- Figure S1 - Time to PTLD by Age Category, Including only Cardiac Transplant Recipients.pdf
- Figure S2 - Treatment response for patients with any PTLD, stratified by age.pdf
- Figure S3 - Treatment response for all patients with Monomorphic DLBCL-PTLD, stratified by age.pdf
- Figure S4 - Treatment response for patients with Polymorphic-PTLD, stratified by age.pdf
- Figure S5 - Treatment response for patients with TNK-PTLD, stratified by age.pdf
- Figure S6 - Treatment response for patients with Monomorphic Burkitt’s Lymphoma-PTLD, stratified by age.pdf
- Figure S7 - Treatment response for patients with Monomorphic Plasma Cell Neoplasm-PTLD, stratified by age.pdf
- Figure S8 -Treatment response for patients with Non-Destructive-PTLD, stratified by age.pdf
- Figure S9 - Treatment response for patients with Classical Hodgkin lymphoma-type PTLD, stratified by age.pdf
- Table S1 - Clinical Characteristics of M-DLBCL-PTLD patients with EBV-VL based on the 100000 copies mL cutoff.pdf
